# Supplementary material for: A rare presentation of atypical demyelination: tumefactive multiple sclerosis causing Gerstmann’s syndrome
Source: BMC Neurol. 2014 Apr 2;14:68. doi: 10.1186/1471-2377-14-68 (PMC4021226; doi:10.1186/1471-2377-14-68)
Supplement: Additional file 2: Video 2 — Cognitive assessment of the patient after three months treatment. Dysphasia, dysgraphia, finger agnosia and left-right disorientation are shown (video 1), which have subsided on subsequent assessment (video 2). [file 1471-2377-14-68-S2.zip]

Archive with 1 entries (1 files):
- 1330489038108943_add2.qt
